# Supplementary material for: An adjustable fetal weight standard for twins: a statistical modeling study
Source: BMC Med. 2015 Jul 3;13:159. doi: 10.1186/s12916-015-0401-9 (PMC4491250; doi:10.1186/s12916-015-0401-9)
Supplement: Additional file 1: — Adjustable fetal weight standard for twins. [file 12916_2015_401_MOESM1_ESM.xlsx]

## Sheet: Weight percentiles
Adjustable Fetal Weight Standard for Twins
1.	In order to obtain local percentiles, enter in the yellow field below the mean birthweight at 37 completed weeks of gestation observed for twins in your population or sample. To determine the mean birthweight with sufficient precision, use at least 100 deliveries at 37 weeks (37+0 to 37+6) and with no risk factors for having small or large for gestational age infants.
	Mean birthweigh at 37 weeks =			3000	g
2.	Optionally, enter the standard deviation percentage of your sample mean birthweight in the light green field below.
	The standard deviation of the mean birthweight divided by the mean birthweight expressed as a percentage
	[(SD/BW)*100%]*
				13.7	%
	Weight percentiles for the local population
	Gestational age						Percentile
		99th	97th	95th	90th	75th	mean	25th	10th	5th	3rd	1st
	24	906.941	866.325	844.818	811.7	756.362	694.878	633.394	578.056	544.938	523.431	482.815
	25	1059	1011.57	986.458	947.788	883.173	811.38	739.587	674.971	636.301	611.188	563.763
	26	1227.82	1172.84	1143.72	1098.88	1023.97	940.73	857.492	782.575	737.741	708.623	653.638
	27	1413.52	1350.22	1316.7	1265.08	1178.83	1083.01	987.18	900.932	849.317	815.796	752.495
	28	1615.82	1543.46	1505.14	1446.14	1347.55	1238	1128.46	1029.87	970.87	932.551	860.19
	29	1834.04	1751.91	1708.41	1641.44	1529.54	1405.2	1280.87	1168.96	1101.99	1058.5	976.362
	30	2067.05	1974.48	1925.46	1849.98	1723.86	1583.73	1443.6	1317.47	1241.99	1192.97	1100.41
	31	2313.22	2209.63	2154.77	2070.31	1929.16	1772.34	1615.52	1474.38	1389.91	1335.05	1231.46
	32	2570.45	2455.34	2394.38	2300.52	2143.68	1969.42	1795.16	1638.33	1544.46	1483.51	1368.39
	33	2836.13	2709.12	2641.87	2538.3	2365.25	2172.98	1980.71	1807.66	1704.1	1636.84	1509.83
	34	3107.2	2968.05	2894.37	2780.9	2591.31	2380.67	2170.02	1980.43	1866.97	1793.28	1654.14
	35	3380.16	3228.78	3148.62	3025.2	2818.95	2589.8	2360.65	2154.41	2030.98	1950.82	1799.45
	36	3651.15	3487.64	3401.06	3267.73	3044.95	2797.43	2549.91	2327.13	2193.8	2107.22	1943.71
	37	3916.04	3740.67	3647.81	3504.81	3265.87	3000.39	2734.9	2495.96	2352.97	2260.1	2084.73
	38	4170.53	3983.76	3884.86	3732.57	3478.1	3195.36	2912.63	2658.16	2505.87	2406.97	2220.2
									Z-Scores for percentiles of
		Local Parameters							normal distribution
		1:	0.957549
		2:	0.131184					25	-0.67449
								10	-1.28155
								5	-1.64485
								3	-1.88079
								1	-2.32635
	* The default standard deviation of 13.7% is derived from the US Linked Livebirth and Infant Death Data Base, 1995-2004.
	This number includes some uncertainty in estimation of gestational age. Studies with accurate dating for gestational age should use their own estimates.
This program is based on fetal weight equation proposed by Hadlock et al. [Hadlock FP, Harrist RB, Martinez-Poyer J. In utero analysis of fetal growth: a sonographic weight standard. /Radiology/ 1991;181(1):129-33.] and adapts the customization proposed by Gardosi et al. [Gardosi J, Chang A, Kalyan B, Sahota D, Symonds EM. Customised antenatal growth charts. /Lancet/ 1992;339(8788):283-7]. The cr…
